# Supplementary material for: Fibroblast growth factor receptor 1 gene amplification and protein expression in human lung cancer
Source: Cancer Med. 2020 Mar 24;9(10):3574–83. doi: 10.1002/cam4.2994 (PMC7288860; doi:10.1002/cam4.2994)
Supplement: Supplementary file 1 — Supplementary Material [file CAM4-9-3574-s001.xlsx]

## Sheet: FGFR1 in human lung cancer
sex	age	Histology	G	pT	pN	R	pUICC	Overall Survival Status	Overall Survival Time [months]	FISH FGFR1	IHC FGFR1
m	53	Squamous cell lung cancer	2	3	1	0	4	deceased	33	negative	negative
m	53	Squamous cell lung cancer	2	3	1	0	4	deceased	33	x	x
m	70	Squamous cell lung cancer	2	4	1	0	4	deceased	1	negative	negative
m	55	Squamous cell lung cancer	2	4	3	0	4	deceased	23	x	negative
m	58	Adenocarcinoma	2	1	Nx	0	4	alive	31	x	negative
f	52	Adenocarcinoma	3	4	2	1	4	deceased	7	x	weakly positive
f	72	Adenocarcinoma	3	4	0	Rx	4	deceased	6	x	negative
f	49	Adenocarcinoma	1	1	0	0	1a	alive	17	x	weakly positive
m	51	Adenocarcinoma	1	1	0	0	1a	deceased	44	x	weakly positive
f	39	Adenocarcinoma	2	1	0	0	1a	deceased	53	x	positive
f	51	Adenocarcinoma	2	1	0	0	1a	alive	38	x	weakly positive
m	51	Adenocarcinoma	2	1	0	0	1a	deceased	9	negative	x
m	56	Adenocarcinoma	2	1	0	0	1a	alive	7	negative	positive
f	57	Adenocarcinoma	2	1	0	0	1a	alive	55	x	positive
m	58	Adenocarcinoma	2	1	0	0	1a	alive	37	x	positive
m	58	Adenocarcinoma	2	1	0	0	1a	deceased	40	x	weakly positive
f	60	Adenocarcinoma	2	1	0	0	1a	alive	50	x	weakly positive
f	60	Adenocarcinoma	2	1	0	0	1a	deceased	23	negative	weakly positive
m	60	Adenocarcinoma	2	1	0	0	1a	alive	28	x	positive
f	61	Adenocarcinoma	2	1	0	0	1a	alive	37	x	positive
f	61	Adenocarcinoma	2	1	0	0	1a	alive	37	x	weakly positive
m	61	Adenocarcinoma	2	1	0	0	1a	alive	38	x	positive
m	63	Adenocarcinoma	2	1	0	0	1a	alive	20	x	negative
m	63	Adenocarcinoma	2	1	0	0	1a	deceased	1	x	positive
m	63	Adenocarcinoma	2	1	0	0	1a	alive	11	x	positive
m	66	Adenocarcinoma	2	1	0	0	1a	deceased	40	negative	positive
m	66	Adenocarcinoma	2	1	0	0	1a	alive	128	x	weakly positive
f	67	Adenocarcinoma	2	1	0	0	1a	alive	45	x	negative
f	67	Adenocarcinoma	2	1	0	0	1a	alive	50	x	positive
f	67	Adenocarcinoma	2	1	0	0	1a	alive	6	negative	positive
f	70	Adenocarcinoma	2	1	0	0	1a	alive	17	x	positive
m	70	Adenocarcinoma	2	1	0	0	1a	deceased	9	x	negative
f	71	Adenocarcinoma	2	1	0	0	1a	deceased	32	x	negative
m	71	Adenocarcinoma	2	1	0	0	1a	deceased	62	x	negative
m	71	Adenocarcinoma	2	1	0	0	1a	deceased	102	positive	weakly positive
f	73	Adenocarcinoma	2	1	0	0	1a	x	x	x	weakly positive
m	73	Adenocarcinoma	2	1	0	0	1a	alive	34	x	positive
m	74	Adenocarcinoma	2	1	0	0	1a	alive	29	x	negative
f	75	Adenocarcinoma	2	1	0	0	1a	alive	17	x	negative
m	75	Adenocarcinoma	2	1	0	0	1a	alive	12	x	negative
m	76	Adenocarcinoma	2	1	0	0	1a	deceased	2	negative	x
m	80	Adenocarcinoma	2	1	0	0	1a	alive	18	x	positive
m	81	Adenocarcinoma	2	1	0	0	1a	alive	26	x	negative
m	58	Adenocarcinoma	2	1	0	0	1a	alive	167	x	x
m	80	Adenocarcinoma	2	1	0	0	1a	alive	18	x	positive
f	46	Squamous cell lung cancer	2	1	0	0	1a	x	x	x	negative
m	57	Squamous cell lung cancer	2	1	0	0	1a	alive	19	negative	negative
m	58	Squamous cell lung cancer	2	1	0	0	1a	alive	30	x	negative
m	58	Squamous cell lung cancer	2	1	0	0	1a	alive	31	positive	negative
f	65	Squamous cell lung cancer	2	1	0	0	1a	x	x	negative	weakly positive
m	65	Squamous cell lung cancer	2	1	0	0	1a	alive	127	positive	negative
m	66	Squamous cell lung cancer	2	1	0	0	1a	deceased	82	x	negative
m	66	Squamous cell lung cancer	2	1	0	0	1a	deceased	82	negative	x
m	67	Squamous cell lung cancer	2	1	0	0	1a	alive	28	x	negative
f	70	Squamous cell lung cancer	2	1	0	0	1a	alive	28	negative	negative
f	70	Squamous cell lung cancer	2	1	0	0	1a	alive	26	negative	weakly positive
m	71	Squamous cell lung cancer	2	1	0	0	1a	deceased	22	positive	weakly positive
f	72	Squamous cell lung cancer	2	1	0	0	1a	alive	19	negative	weakly positive
m	72	Squamous cell lung cancer	2	1	0	0	1a	deceased	18	x	x
m	73	Squamous cell lung cancer	2	1	0	0	1a	deceased	21	negative	negative
m	73	Squamous cell lung cancer	2	1	0	0	1a	deceased	83	positive	x
m	74	Squamous cell lung cancer	2	1	0	0	1a	deceased	1	negative	negative
m	75	Squamous cell lung cancer	2	1	0	0	1a	deceased	114	x	negative
m	75	Squamous cell lung cancer	2	1	0	0	1a	deceased	108	positive	negative
m	75	Squamous cell lung cancer	2	1	0	0	1a	x	x	negative	positive
m	76	Squamous cell lung cancer	2	1	0	0	1a	x	x	negative	negative
m	77	Squamous cell lung cancer	2	1	0	0	1a	deceased	101	x	positive
m	77	Squamous cell lung cancer	2	1	0	0	1a	alive	194	negative	x
f	79	Squamous cell lung cancer	2	1	0	0	1a	alive	10	negative	positive
f	80	Squamous cell lung cancer	2	1	0	0	1a	deceased	8	x	weakly positive
m	80	Squamous cell lung cancer	2	1	0	0	1a	deceased	48	positive	negative
m	58	Squamous cell lung cancer	2	1	0	0	1a	alive	184	x	positive
m	68	Squamous cell lung cancer	2	1	0	0	1a	deceased	33	x	weakly positive
m	71	Squamous cell lung cancer	2	1	0	0	1a	deceased	17	positive	negative
m	75	Squamous cell lung cancer	2	1	0	0	1a	deceased	10	negative	negative
m	75	Squamous cell lung cancer	2	1	0	0	1a	deceased	40	x	x
m	79	Squamous cell lung cancer	2	1	0	0	1a	deceased	65	negative	x
m	58	Adenocarcinoma	3	1	0	0	1a	deceased	1	x	negative
m	75	Adenocarcinoma	3	1	0	0	1a	alive	26	x	weakly positive
m	57	Adenocarcinoma	3	1	0	0	1a	alive	21	x	positive
m	71	Adenocarcinoma	3	1	0	0	1a	alive	18	x	negative
f	53	Squamous cell lung cancer	3	1	0	0	1a	alive	190	negative	x
m	58	Squamous cell lung cancer	3	1	0	0	1a	deceased	1	negative	negative
m	59	Squamous cell lung cancer	3	1	0	0	1a	alive	26	positive	negative
m	63	Squamous cell lung cancer	3	1	0	0	1a	deceased	31	negative	negative
m	65	Squamous cell lung cancer	3	1	0	0	1a	deceased	10	x	negative
m	71	Squamous cell lung cancer	3	1	0	0	1a	deceased	98	x	negative
f	75	Squamous cell lung cancer	3	1	0	0	1a	deceased	7	x	weakly positive
m	75	Squamous cell lung cancer	3	1	0	0	1a	deceased	100	x	negative
f	51	SCLC	3	1	0	0	1a	alive	51	negative	negative
f	51	SCLC	3	1	0	0	1a	alive	51	negative	weakly positive
m	56	SCLC	3	1	0	0	1a	deceased	1	negative	negative
f	58	SCLC	3	1	0	0	1a	deceased	9	negative	negative
m	60	SCLC	3	1	0	0	1a	deceased	12	negative	negative
m	65	SCLC	3	1	0	0	1a	alive	106	negative	negative
m	67	SCLC	3	1	0	0	1a	deceased	13	negative	negative
m	67	SCLC	3	1	0	0	1a	deceased	28	negative	negative
m	70	SCLC	3	1	0	0	1a	deceased	7	negative	weakly positive
m	71	SCLC	3	1	0	0	1a	alive	51	negative	negative
m	71	SCLC	3	1	0	0	1a	alive	51	negative	negative
m	72	SCLC	3	1	0	0	1a	alive	42	negative	negative
m	73	SCLC	3	1	0	0	1a	alive	57	negative	negative
m	73	SCLC	3	1	0	0	1a	alive	76	positive	negative
m	76	SCLC	3	1	0	0	1a	deceased	18	positive	negative
m	77	SCLC	3	1	0	0	1a	alive	72	x	negative
f	81	SCLC	3	1	0	0	1a	x	x	negative	negative
f	73	Adenocarcinoma	1	1	Nx	0	1a	deceased	22	x	weakly positive
m	67	Adenocarcinoma	2	1	Nx	0	1a	x	x	x	weakly positive
f	70	Adenocarcinoma	2	1	Nx	0	1a	deceased	30	x	negative
f	62	Squamous cell lung cancer	2	1	Nx	0	1a	deceased	8	negative	negative
m	76	Squamous cell lung cancer	2	1	Nx	0	1a	deceased	22	positive	positive
f	66	Adenocarcinoma	3	1	Nx	0	1a	alive	21	x	negative
m	56	Squamous cell lung cancer	2	1	0	1	1a	alive	32	negative	negative
m	57	Squamous cell lung cancer	2	1	0	1	1a	deceased	23	x	x
f	74	Adenocarcinoma	2	1	0	Rx	1a	alive	70	x	negative
m	60	Adenocarcinoma	1	2	0	0	1b	alive	38	x	weakly positive
f	54	Adenocarcinoma	2	2	0	0	1b	alive	32	x	negative
f	65	Adenocarcinoma	2	2	0	0	1b	alive	20	x	weakly positive
m	69	Adenocarcinoma	2	2	0	0	1b	deceased	13	x	positive
m	70	Adenocarcinoma	2	2	0	0	1b	deceased	56	x	negative
m	73	Adenocarcinoma	2	2	0	0	1b	deceased	25	x	weakly positive
m	76	Adenocarcinoma	2	2	0	0	1b	x	x	x	negative
f	81	Adenocarcinoma	2	2	0	0	1b	alive	53	x	positive
m	51	Squamous cell lung cancer	2	2	0	0	1b	deceased	1	x	positive
m	52	Squamous cell lung cancer	2	2	0	0	1b	deceased	19	x	x
m	55	Squamous cell lung cancer	2	2	0	0	1b	alive	134	negative	negative
m	59	Squamous cell lung cancer	2	2	0	0	1b	deceased	16	negative	weakly positive
m	62	Squamous cell lung cancer	2	2	0	0	1b	deceased	111	negative	x
m	64	Squamous cell lung cancer	2	2	0	0	1b	deceased	128	x	negative
m	64	Squamous cell lung cancer	2	2	0	0	1b	x	x	positive	negative
m	64	Squamous cell lung cancer	2	2	0	0	1b	alive	161	negative	weakly positive
m	64	Squamous cell lung cancer	2	2	0	0	1b	alive	161	negative	x
f	65	Squamous cell lung cancer	2	2	0	0	1b	deceased	26	positive	negative
m	65	Squamous cell lung cancer	2	2	0	0	1b	x	x	negative	weakly positive
m	66	Squamous cell lung cancer	2	2	0	0	1b	deceased	119	negative	negative
m	66	Squamous cell lung cancer	2	2	0	0	1b	x	x	negative	negative
m	66	Squamous cell lung cancer	2	2	0	0	1b	x	x	negative	positive
m	67	Squamous cell lung cancer	2	2	0	0	1b	alive	25	positive	negative
m	67	Squamous cell lung cancer	2	2	0	0	1b	deceased	127	negative	x
m	69	Squamous cell lung cancer	2	2	0	0	1b	x	x	negative	negative
m	70	Squamous cell lung cancer	2	2	0	0	1b	alive	130	positive	negative
m	71	Squamous cell lung cancer	2	2	0	0	1b	deceased	63	x	negative
m	71	Squamous cell lung cancer	2	2	0	0	1b	alive	119	negative	negative
m	72	Squamous cell lung cancer	2	2	0	0	1b	deceased	1	x	negative
m	74	Squamous cell lung cancer	2	2	0	0	1b	deceased	30	negative	negative
m	74	Squamous cell lung cancer	2	2	0	0	1b	deceased	3	negative	x
m	74	Squamous cell lung cancer	2	2	0	0	1b	deceased	196	positive	x
m	75	Squamous cell lung cancer	2	2	0	0	1b	deceased	104	negative	negative
m	75	Squamous cell lung cancer	2	2	0	0	1b	deceased	104	negative	negative
m	75	Squamous cell lung cancer	2	2	0	0	1b	deceased	33	negative	x
m	77	Squamous cell lung cancer	2	2	0	0	1b	deceased	22	negative	weakly positive
m	77	Squamous cell lung cancer	2	2	0	0	1b	deceased	2	negative	x
m	79	Squamous cell lung cancer	2	2	0	0	1b	deceased	84	negative	negative
m	59	Adenocarcinoma	3	2	0	0	1b	alive	23	x	negative
m	80	Adenocarcinoma	3	2	0	0	1b	deceased	10	x	negative
f	81	Adenocarcinoma	3	2	0	0	1b	alive	18	x	negative
m	42	Squamous cell lung cancer	3	2	0	0	1b	alive	132	negative	negative
m	50	Squamous cell lung cancer	3	2	0	0	1b	deceased	137	x	x
m	60	Squamous cell lung cancer	3	2	0	0	1b	deceased	10	negative	positive
m	62	Squamous cell lung cancer	3	2	0	0	1b	alive	11	negative	negative
m	63	Squamous cell lung cancer	3	2	0	0	1b	alive	151	negative	negative
m	63	Squamous cell lung cancer	3	2	0	0	1b	deceased	14	negative	positive
m	64	Squamous cell lung cancer	3	2	0	0	1b	deceased	10	negative	x
m	64	Squamous cell lung cancer	3	2	0	0	1b	deceased	29	negative	x
m	65	Squamous cell lung cancer	3	2	0	0	1b	alive	126	negative	negative
m	70	Squamous cell lung cancer	3	2	0	0	1b	deceased	11	negative	negative
m	73	Squamous cell lung cancer	3	2	0	0	1b	x	x	negative	weakly positive
m	80	Squamous cell lung cancer	3	2	0	0	1b	deceased	11	negative	weakly positive
m	54	SCLC	3	2	0	0	1b	alive	52	negative	negative
m	56	SCLC	3	2	0	0	1b	alive	76	negative	positive
m	82	Squamous cell lung cancer	2	2	0	1	1b	deceased	6	x	negative
m	60	Adenocarcinoma	1	2	Nx	1	1b	deceased	43	x	negative
m	60	Squamous cell lung cancer	2	2	Nx	1	1b	deceased	43	positive	positive
m	83	Adenocarcinoma	3	2	0	Rx	1b	deceased	5	x	weakly positive
f	68	Adenocarcinoma	1	2	0	0	2a	alive	44	x	positive
f	74	Adenocarcinoma	2	2	0	0	2a	alive	34	x	negative
f	63	Squamous cell lung cancer	2	2	0	0	2a	alive	32	x	weakly positive
m	66	Squamous cell lung cancer	2	2	0	0	2a	deceased	6	negative	weakly positive
f	69	Squamous cell lung cancer	2	2	0	0	2a	deceased	26	negative	negative
m	71	Squamous cell lung cancer	2	2	0	0	2a	deceased	24	negative	weakly positive
m	71	Squamous cell lung cancer	2	2	0	0	2a	deceased	9	negative	x
m	76	Squamous cell lung cancer	2	2	0	0	2a	alive	29	positive	weakly positive
f	59	Adenocarcinoma	2	1	1	0	2a	alive	17	x	weakly positive
f	60	Adenocarcinoma	2	1	1	0	2a	x	x	x	negative
m	60	Adenocarcinoma	2	1	1	0	2a	deceased	17	x	x
m	64	Adenocarcinoma	2	1	1	0	2a	deceased	24	x	positive
m	67	Adenocarcinoma	2	1	1	0	2a	alive	11	negative	positive
f	74	Adenocarcinoma	2	1	1	0	2a	deceased	6	x	positive
m	53	Squamous cell lung cancer	2	1	1	0	2a	deceased	12	negative	negative
m	57	Squamous cell lung cancer	2	1	1	0	2a	alive	36	x	weakly positive
m	60	Squamous cell lung cancer	2	1	1	0	2a	alive	175	positive	x
m	62	Squamous cell lung cancer	2	1	1	0	2a	deceased	2	x	negative
m	74	Squamous cell lung cancer	2	1	1	0	2a	deceased	119	negative	x
m	64	Adenocarcinoma	3	1	1	0	2a	deceased	8	x	positive
m	73	Adenocarcinoma	3	1	1	0	2a	alive	18	x	weakly positive
m	34	SCLC	3	1	1	0	2a	deceased	27	x	negative
f	59	SCLC	3	1	1	0	2a	deceased	66	x	negative
m	68	SCLC	3	1	1	0	2a	deceased	14	x	negative
m	68	SCLC	3	1	1	0	2a	deceased	14	negative	negative
f	75	SCLC	3	1	1	0	2a	x	x	x	negative
m	61	Adenocarcinoma	2	2	1	0	2a	x	x	x	weakly positive
m	63	Adenocarcinoma	2	2	1	0	2a	alive	31	x	weakly positive
m	70	Adenocarcinoma	2	2	1	0	2a	deceased	7	x	negative
m	49	Squamous cell lung cancer	2	2	1	0	2a	deceased	26	x	negative
m	53	Squamous cell lung cancer	2	2	1	0	2a	deceased	10	negative	negative
f	58	Squamous cell lung cancer	2	2	1	0	2a	alive	38	negative	positive
m	59	Squamous cell lung cancer	2	2	1	0	2a	deceased	16	positive	negative
f	64	Squamous cell lung cancer	2	2	1	0	2a	deceased	45	x	x
m	64	Squamous cell lung cancer	2	2	1	0	2a	alive	11	negative	negative
m	65	Squamous cell lung cancer	2	2	1	0	2a	deceased	8	negative	negative
f	75	Squamous cell lung cancer	2	2	1	0	2a	deceased	35	x	negative
m	76	Squamous cell lung cancer	2	2	1	0	2a	deceased	9	x	negative
m	54	Adenocarcinoma	3	2	1	0	2a	deceased	7	x	negative
m	69	Squamous cell lung cancer	3	2	1	0	2a	alive	35	negative	weakly positive
m	75	SCLC	3	2	1	0	2a	x	x	negative	negative
f	69	Adenocarcinoma	2	2	0	1	2a	alive	119	x	negative
m	63	Squamous cell lung cancer	2	2	0	1	2a	deceased	2	x	positive
f	57	Squamous cell lung cancer	2	1	1	1	2a	alive	190	negative	x
f	64	Squamous cell lung cancer	2	1	1	1	2a	deceased	70	positive	weakly positive
m	66	Squamous cell lung cancer	2	1	1	1	2a	deceased	33	positive	x
m	56	Squamous cell lung cancer	2	2	1	1	2a	deceased	28	x	weakly positive
f	59	Squamous cell lung cancer	2	2	1	1	2a	deceased	24	x	negative
f	50	SCLC	3	2	1	Rx	2a	deceased	85	negative	negative
f	60	SCLC	3	1	1	Rx	2a	alive	125	negative	negative
f	49	Adenocarcinoma	3	2	0	0	2b	x	x	x	weakly positive
m	64	Squamous cell lung cancer	3	2	0	0	2b	deceased	52	x	negative
f	34	Adenocarcinoma	1	3	0	0	2b	alive	18	x	negative
m	70	Adenocarcinoma	1	3	0	0	2b	alive	19	x	positive
m	70	Adenocarcinoma	1	3	0	0	2b	alive	19	x	positive
f	53	Adenocarcinoma	2	3	0	0	2b	deceased	32	x	x
f	59	Adenocarcinoma	2	3	0	0	2b	alive	32	x	negative
m	77	Adenocarcinoma	2	3	0	0	2b	deceased	1	x	negative
m	49	Squamous cell lung cancer	2	3	0	0	2b	deceased	1	negative	negative
m	65	Squamous cell lung cancer	2	3	0	0	2b	deceased	35	x	negative
m	66	Squamous cell lung cancer	2	3	0	0	2b	deceased	16	negative	positive
m	66	Squamous cell lung cancer	2	3	0	0	2b	deceased	11	x	x
f	67	Squamous cell lung cancer	2	3	0	0	2b	alive	38	negative	weakly positive
m	67	Squamous cell lung cancer	2	3	0	0	2b	x	x	positive	weakly positive
m	68	Squamous cell lung cancer	2	3	0	0	2b	deceased	35	positive	weakly positive
m	69	Squamous cell lung cancer	2	3	0	0	2b	alive	20	negative	negative
f	70	Squamous cell lung cancer	2	3	0	0	2b	deceased	10	negative	negative
m	73	Squamous cell lung cancer	2	3	0	0	2b	deceased	7	x	weakly positive
m	75	Squamous cell lung cancer	2	3	0	0	2b	deceased	15	x	negative
m	76	Squamous cell lung cancer	2	3	0	0	2b	deceased	2	negative	weakly positive
m	76	Squamous cell lung cancer	2	3	0	0	2b	x	x	positive	weakly positive
m	55	Adenocarcinoma	3	3	0	0	2b	deceased	13	x	negative
m	57	Adenocarcinoma	3	3	0	0	2b	alive	18	x	positive
m	72	Adenocarcinoma	3	3	0	0	2b	deceased	8	x	negative
m	51	Squamous cell lung cancer	3	3	0	0	2b	alive	154	negative	negative
m	67	Squamous cell lung cancer	3	3	0	0	2b	deceased	48	negative	weakly positive
m	73	Squamous cell lung cancer	3	3	0	0	2b	deceased	8	negative	negative
m	68	SCLC	3	3	0	0	2b	deceased	9	positive	negative
m	64	Adenocarcinoma	2	2	1	0	2b	alive	33	x	x
m	69	Adenocarcinoma	2	2	1	0	2b	alive	31	x	negative
m	73	Adenocarcinoma	2	2	1	0	2b	deceased	43	x	weakly positive
f	85	Adenocarcinoma	2	2	1	0	2b	deceased	32	x	weakly positive
f	45	Squamous cell lung cancer	2	2	1	0	2b	deceased	16	negative	negative
m	60	Squamous cell lung cancer	2	2	1	0	2b	alive	138	negative	negative
m	62	Squamous cell lung cancer	2	2	1	0	2b	deceased	154	positive	x
m	64	Squamous cell lung cancer	2	2	1	0	2b	deceased	8	positive	negative
m	66	Squamous cell lung cancer	2	2	1	0	2b	deceased	10	negative	negative
m	67	Squamous cell lung cancer	2	2	1	0	2b	deceased	28	negative	negative
m	69	Squamous cell lung cancer	2	2	1	0	2b	deceased	63	x	negative
m	71	Squamous cell lung cancer	2	2	1	0	2b	deceased	27	positive	negative
m	72	Squamous cell lung cancer	2	2	1	0	2b	deceased	5	negative	x
m	73	Squamous cell lung cancer	2	2	1	0	2b	deceased	14	negative	negative
m	75	Squamous cell lung cancer	2	2	1	0	2b	deceased	34	negative	negative
f	68	Adenocarcinoma	3	2	1	0	2b	deceased	23	x	negative
m	53	Squamous cell lung cancer	3	2	1	0	2b	deceased	27	positive	negative
m	55	Squamous cell lung cancer	3	2	1	0	2b	x	x	positive	weakly positive
f	59	Adenocarcinoma	2	2	2	0	2b	deceased	66	x	weakly positive
m	72	Squamous cell lung cancer	3	3	Nx	0	2b	deceased	1	negative	negative
m	59	Squamous cell lung cancer	2	3	0	1	2b	deceased	8	negative	negative
f	65	Squamous cell lung cancer	2	3	0	1	2b	deceased	15	negative	x
m	69	Squamous cell lung cancer	2	3	0	1	2b	alive	16	negative	negative
m	70	Squamous cell lung cancer	2	4	0	1	2b	deceased	4	x	negative
f	61	Adenocarcinoma	2	2	1	1	2b	deceased	19	x	positive
m	60	Squamous cell lung cancer	2	2	0	0	3a	deceased	48	positive	negative
m	65	Adenocarcinoma	1	4	0	0	3a	alive	12	negative	positive
m	78	Squamous cell lung cancer	2	4	0	0	3a	deceased	18	negative	negative
m	76	Squamous cell lung cancer	3	4	0	0	3a	x	x	negative	negative
m	67	Squamous cell lung cancer	2	1	1	0	3a	deceased	17	negative	negative
m	65	Squamous cell lung cancer	3	2	1	0	3a	deceased	9	positive	negative
m	54	Squamous cell lung cancer	2	3	1	0	3a	deceased	12	negative	weakly positive
m	55	Squamous cell lung cancer	2	3	1	0	3a	deceased	1	x	negative
m	57	Squamous cell lung cancer	2	3	1	0	3a	deceased	1	negative	negative
f	61	Squamous cell lung cancer	2	3	1	0	3a	deceased	90	negative	negative
m	65	Squamous cell lung cancer	2	3	1	0	3a	alive	38	positive	weakly positive
m	70	Squamous cell lung cancer	2	3	1	0	3a	alive	28	x	negative
m	73	Squamous cell lung cancer	2	3	1	0	3a	alive	28	negative	negative
m	81	Squamous cell lung cancer	2	3	1	0	3a	deceased	4	negative	weakly positive
m	81	Squamous cell lung cancer	2	3	1	0	3a	deceased	4	x	x
f	67	Adenocarcinoma	3	3	1	0	3a	deceased	2	x	negative
m	84	Adenocarcinoma	3	3	1	0	3a	deceased	2	x	weakly positive
m	54	Squamous cell lung cancer	3	3	1	0	3a	alive	32	negative	negative
m	54	Squamous cell lung cancer	3	3	1	0	3a	alive	172	negative	x
m	60	Squamous cell lung cancer	3	3	1	0	3a	alive	23	negative	negative
m	69	Squamous cell lung cancer	3	3	1	0	3a	deceased	6	negative	negative
m	54	Squamous cell lung cancer	2	4	1	0	3a	deceased	3	negative	negative
f	69	Adenocarcinoma	3	4	1	0	3a	alive	33	x	positive
m	55	Squamous cell lung cancer	3	4	1	0	3a	deceased	15	negative	negative
m	59	Squamous cell lung cancer	3	4	1	0	3a	deceased	13	negative	negative
m	83	Squamous cell lung cancer	3	4	1	0	3a	deceased	10	positive	negative
m	72	Adenocarcinoma	2	1	2	0	3a	deceased	35	x	positive
f	76	Adenocarcinoma	2	1	2	0	3a	x	x	x	positive
f	76	Adenocarcinoma	2	1	2	0	3a	x	x	x	positive
m	59	Squamous cell lung cancer	2	1	2	0	3a	deceased	121	negative	x
m	76	Squamous cell lung cancer	2	1	2	0	3a	deceased	14	x	negative
m	69	Adenocarcinoma	3	1	2	0	3a	deceased	34	x	positive
m	69	Adenocarcinoma	3	1	2	0	3a	deceased	34	x	positive
m	56	SCLC	3	1	2	0	3a	deceased	9	negative	negative
m	63	Adenocarcinoma	2	2	2	0	3a	deceased	34	x	negative
m	63	Adenocarcinoma	2	2	2	0	3a	deceased	34	x	positive
m	70	Adenocarcinoma	2	2	2	0	3a	alive	24	x	weakly positive
m	77	Adenocarcinoma	2	2	2	0	3a	deceased	12	x	negative
f	80	Adenocarcinoma	2	2	2	0	3a	deceased	5	x	weakly positive
f	57	Squamous cell lung cancer	2	2	2	0	3a	deceased	10	negative	negative
m	57	Squamous cell lung cancer	2	2	2	0	3a	alive	118	negative	negative
f	60	Squamous cell lung cancer	2	2	2	0	3a	alive	32	negative	negative
m	60	Squamous cell lung cancer	2	2	2	0	3a	alive	28	negative	negative
m	60	Squamous cell lung cancer	2	2	2	0	3a	deceased	83	negative	weakly positive
m	61	Squamous cell lung cancer	2	2	2	0	3a	deceased	32	negative	weakly positive
m	66	Squamous cell lung cancer	2	2	2	0	3a	deceased	2	positive	negative
m	67	Squamous cell lung cancer	2	2	2	0	3a	deceased	21	positive	positive
f	71	Squamous cell lung cancer	2	2	2	0	3a	alive	115	x	negative
f	71	Squamous cell lung cancer	2	2	2	0	3a	alive	21	negative	negative
m	62	Adenocarcinoma	3	2	2	0	3a	deceased	13	x	negative
m	62	Adenocarcinoma	3	2	2	0	3a	x	x	x	weakly positive
f	73	Adenocarcinoma	3	2	2	0	3a	alive	13	negative	positive
f	78	Adenocarcinoma	3	2	2	0	3a	deceased	63	x	negative
f	43	Squamous cell lung cancer	3	2	2	0	3a	deceased	10	negative	negative
m	64	Squamous cell lung cancer	3	2	2	0	3a	deceased	12	negative	positive
m	64	Squamous cell lung cancer	3	2	2	0	3a	deceased	1	negative	x
m	67	Squamous cell lung cancer	3	2	2	0	3a	deceased	33	x	x
m	69	Squamous cell lung cancer	3	2	2	0	3a	deceased	97	negative	x
m	59	Squamous cell lung cancer	2	3	2	0	3a	deceased	43	x	negative
f	58	Adenocarcinoma	3	3	2	0	3a	alive	17	x	positive
f	55	Squamous cell lung cancer	3	3	2	0	3a	deceased	28	x	negative
m	66	Squamous cell lung cancer	3	3	2	0	3a	deceased	3	negative	negative
m	71	Squamous cell lung cancer	2	4	1	1	3a	alive	31	negative	negative
f	56	SCLC	3	1	2	1	3a	deceased	23	negative	negative
m	74	SCLC	3	1	2	1	3a	deceased	2	negative	negative
m	75	Squamous cell lung cancer	2	2	2	1	3a	deceased	1	x	negative
m	66	Squamous cell lung cancer	2	3	2	1	3a	deceased	1	negative	negative
f	56	Squamous cell lung cancer	3	3	2	1	3a	alive	28	negative	negative
f	44	Adenocarcinoma	2	4	2	1	3a	deceased	38	x	weakly positive
m	63	Squamous cell lung cancer	3	4	2	1	3a	deceased	25	x	negative
m	67	Squamous cell lung cancer	2	4	0	0	3b	deceased	21	positive	x
m	73	Squamous cell lung cancer	2	4	0	0	3b	deceased	2	negative	weakly positive
m	64	Squamous cell lung cancer	3	4	0	0	3b	deceased	17	positive	negative
m	65	Squamous cell lung cancer	2	4	1	0	3b	deceased	4	negative	negative
f	53	Adenocarcinoma	2	4	2	0	3b	deceased	10	x	negative
m	53	Squamous cell lung cancer	2	4	2	0	3b	deceased	2	positive	negative
f	72	Adenocarcinoma	3	4	2	0	3b	alive	12	negative	positive
m	75	Squamous cell lung cancer	3	4	2	0	3b	alive	9	negative	negative
f	50	Adenocarcinoma	3	4	2	1	3b	alive	18	x	positive
m	69	SCLC	3	1	0	0	VLD	deceased	21	negative	negative
f	60	SCLC	3	2	0	0	VLD	alive	40	negative	x
m	62	SCLC	3	2	1	0	VLD	deceased	58	negative	negative
m	47	SCLC	3	2	0	1	VLD	deceased	28	x	positive
m	67	SCLC	3	2	0	1	VLD	deceased	66	x	negative
m	63	SCLC	3	1	Nx	0	x	deceased	34	negative	negative
f	65	SCLC	3	1	Nx	0	x	alive	31	negative	weakly positive
m	63	SCLC	3	3	Nx	0	x	deceased	25	negative	negative
m	75	Squamous cell lung cancer	2	Tx	1	1	x	alive	17	negative	positive
f	76	Adenocarcinoma	1	1	Nx	1	x	x	x	x	negative
m	68	SCLC	3	1	Nx	1	x	alive	51	negative	negative
m	68	SCLC	3	1	Nx	1	x	alive	51	negative	negative
f	72	SCLC	3	1	Nx	1	x	deceased	5	negative	negative
f	54	Adenocarcinoma	3	Tx	Nx	1	x	x	x	x	negative
f	61	Adenocarcinoma	2	1	Nx	Rx	x	x	x	x	x
m	59	SCLC	3	1	Nx	Rx	x	deceased	26	negative	negative
m	69	SCLC	3	1	Nx	Rx	x	deceased	1	negative	negative
m	73	SCLC	3	1	Nx	Rx	x	deceased	29	x	negative
